# Supplementary material for: Tumor Thickness and Histological Grade as Determinants of Sentinel Lymph Node Metastasis in Cutaneous Squamous Cell Carcinoma
Source: Medicina (Kaunas). 2026 Apr 6;62(4):701. doi: 10.3390/medicina62040701 (PMC13117494; doi:10.3390/medicina62040701)
Supplement: Supplementary file 1 [file medicina-62-00701-s001.zip]

Archive with 1 entries (1 files):
- medicina-4198168-supplementary.pdf
